# Supplementary material for: Risk Stratification and Clinical Characteristics of Patients with Late Recurrence of Melanoma (>10 Years)
Source: J Clin Med. 2022 Apr 5;11(7):2026. doi: 10.3390/jcm11072026 (PMC9000041; doi:10.3390/jcm11072026)
Supplement: Supplementary file 1 [file jcm-11-02026-s001.zip]

Archive with 1 entries (1 files):
- jcm-1651048-supplementary.pdf
